# Supplementary material for: Management of high cows-share-contribution of SCC to the bulk milk tank by acoustic pulse technology (APT)
Source: PLoS One. 2021 Aug 23;16(8):e0255747. doi: 10.1371/journal.pone.0255747 (PMC8382164; doi:10.1371/journal.pone.0255747)
Supplement: S1 Dataset — (XLSX) [file pone.0255747.s001.xlsx]

## Sheet: Sheet4
Cow ID	farm	Treatment	lactation	DIM	Cow SCC	x1000					Milk l/d						Contribution	(units)																							Recovery
					60-	30-	0	1 (15d)	45	75	60-	30-	0	1 (15d)	45	75	60-	30-	0	1 (15d)	45	75
																							Milk	Cont	SCC				Milk	Cont	SCC				Milk	Cont	SCC						Milk	Cont	SCC	Milk	Cont	SCC
																							1						2						3
1	3	APT	1	121	240	468	753	429	519	31	40.4	43.7	46.4	44.3	34.6	24.1	0.13	0.59	1.81	0.55	0.77	-0.4	95.4741	30.3867	56.9721	1	FALSE	FALSE	74.569	42.5414	68.9243	FALSE	FALSE	FALSE	51.9397	-22.0994	4.11687	FALSE	1	1	1		FALSE	FALSE	FALSE	0	0	0
2	4	APT	1	50	-	663	792	296	305	256	-	30	31.3	21.9	32.9	30.8		1.06	1.4	0.15	0.22	0.02	69.9681	10.7143	37.3737	FALSE	1	FALSE	105.112	15.7143	38.5101	1	1	FALSE	98.4026	1.42857	32.3232	1	1	FALSE	1		1	1	FALSE	1	1	0
3	3	APT	4	132	92	696	803	678	705	752	48.9	45	40.4	45	43.2	34.4	-0.4	1.55	1.58	1.51	1.46	1.47	111.386	95.5696	84.4334	1	FALSE	FALSE	106.931	92.4051	87.7958	1	FALSE	FALSE	85.1485	93.038	93.6488	1	FALSE	FALSE	0		1	FALSE	FALSE	1	0	0
4	6	APT	3	137	309	683	855	238	179	115	53.4	42.9	44	43.9	35.5	28.4	0.27	1.51	2.02	-0.08	-0.08	-0.08	99.7727	-3.9604	27.8363	1	1	FALSE	80.6818	-3.9604	20.9357	FALSE	1	1	64.5455	-3.9604	13.4503	FALSE	1	1	1		FALSE	1	1	0	1	1
5	4	APT	2	99	168	2053	857	1297	652	439	52.7	52	50.4	47	41.6	35	-0.1	7.97	2.54	4.39	1.48	0.66	93.254	172.835	151.342	1	FALSE	FALSE	82.5397	58.2677	76.0793	FALSE	FALSE	FALSE	69.4444	25.9843	51.2252	FALSE	FALSE	FALSE	0		FALSE	FALSE	FALSE	0	0	0
6	4	APT	2	154	624	248	868	1520	52	217	53.4	49.2	47.5	45.4	40	41.7	1.72	-0.06	2.67	4.92	-0.77	0.11	95.5789	184.27	175.115	1	FALSE	FALSE	84.2105	-28.839	5.99078	FALSE	1	1	87.7895	4.11985	25	1	1	FALSE	1		1	1	FALSE	1	1	0
7	6	APT	1	29		3364	917	1161	55	37		21.8	30.1	35.9	32.8	31.3		6.14	1.54	3.04	-0.66	-0.48	119.269	197.403	126.609	1	FALSE	FALSE	108.97	-42.8571	5.99782	1	1	1	103.987	-31.1688	4.0349	1	1	1	1		1	1	1	1	1	1
8	4	APT	4	86	2107	354	984	669	1261	868	59.8	57.4	60.2	58.9	49.4	50.3	9.44	0.44	4	2.19	4.93	2.9	97.8405	54.75	67.9878	1	FALSE	FALSE	82.0598	123.25	128.15	FALSE	FALSE	FALSE	83.5548	72.5	88.2114	1	FALSE	FALSE	0		1	FALSE	FALSE	1	0	0
9	6	APT	1	92		235	1005	87	64	81		40.9	40.9	40.1	40.1	35.8		-0.08	2.66	-0.9	-0.73	-0.73	98.044	-33.8346	8.65672	1	1	1	98.044	-27.4436	6.36816	1	1	1	87.5306	-27.4436	8.0597	1	1	1	1		1	1	1	1	1	1
10	4	APT	2	93	24	1559	1121	2621	8873	4391	46.9	47.7	47.6	40.7	43.9	21.8	-0.72	5.31	3.46	8.47	31.79	11.41	85.5042	244.798	233.809	FALSE	FALSE	FALSE	92.2269	918.786	791.525	1	FALSE	FALSE	45.7983	329.769	391.704	FALSE	FALSE	FALSE	0		FALSE	FALSE	FALSE	0	0	0
11	3	APT	5	87	143	817	1154	2828	709	6061	44.9	49.1	40.9	45	46.1	39.3	-0.21	2.1	2.71	8.53	1.57	19.85	110.024	314.76	245.061	1	FALSE	FALSE	112.714	57.9336	61.4385	1	FALSE	FALSE	96.088	732.472	525.217	1	FALSE	FALSE	0		1	FALSE	FALSE	1	0	0
12	3	APT	2	67		235	1156	174	242	234		59.8	68.9	60.2	43.6	41.9		-0.26	4.71	-0.43	-0.08	0.03	87.373	-9.12951	15.0519	FALSE	1	1	63.2801	-1.69851	20.9343	FALSE	1	1	60.8128	0.636943	20.2422	FALSE	1	1	1		FALSE	1	1	0	1	1
13	6	APT	3	100	76	672	1167	595	890	389	52.7	56.5	51.9	46.4	50.3	42.6	-2.9	2.25	4.15	1.05	2.99	0.76	89.4027	25.3012	50.9854	FALSE	FALSE	FALSE	96.9171	72.0482	76.2639	1	FALSE	FALSE	82.0809	18.3133	33.3333	1	1	FALSE	0		1	FALSE	FALSE	1	0	0
14	3	APT	2	29			1194	1202	284	67			51.1	49.1	45.9	45.9			3.63	3.53	0.09	-0.63	96.0861	97.2452	100.67	1	FALSE	FALSE	89.8239	2.47934	23.7856	1	1	1	89.8239	-17.3554	5.61139	1	1	1	1		1	1	1	1	1	1
15	4	APT	2	92	136	225	1256	321	137	22	37.5	45.9	45.4	47.3	48.5	35.3	-0.18	-0.08	3.82	0.42	-0.36	-0.79	104.185	10.9948	25.5573	1	1	FALSE	106.828	-9.42408	10.9076	1	1	1	77.7533	-20.6806	1.75159	FALSE	1	1	1		1	1	1	1	1	1
16	2	APT	7	65		141	1268	198	184	184		38.5	37.5	37.6	30.6	30.5		-0.23	1	-0.1	-0.02	0	100.267	-10	15.6151	1	1	1	81.6	-2	14.511	FALSE	1	1	81.3333	0	14.511	1	1	1	1		1	1	1	0	1	1
17	2	APT	3	45		30	1296	1021	1020	800		29.6	35.1	25.9	24.5	22.4		-0.29	0.96	0.56	0.53	0.32	73.7892	58.3333	78.7809	FALSE	FALSE	FALSE	69.8006	55.2083	78.7037	FALSE	FALSE	FALSE	63.8177	33.3333	61.7284	FALSE	FALSE	FALSE	0		FALSE	FALSE	FALSE	0	0	0
18	6	APT	3	119	152	1838	1303	2029	2132	8648	63.3	48.5	47.5	46.1	43.7	22	-3	7.34	4.39	6.93	7.7	18.16	97.0526	157.859	155.718	1	FALSE	FALSE	92	175.399	163.622	1	FALSE	FALSE	46.3158	413.667	663.699	FALSE	FALSE	FALSE	0		1	FALSE	FALSE	1	0	0
19	6	APT	3	197	116	1125	1321	2169	1577	1195	53.5	35.4	45	43.3	41.5	30.2	-2.73	2.94	4.23	7.05	5.14	3.1	96.2222	166.667	164.194	1	FALSE	FALSE	92.2222	121.513	119.379	1	FALSE	FALSE	67.1111	73.2861	90.4618	FALSE	FALSE	FALSE	0		1	FALSE	FALSE	1	0	0
20	3	APT	1	222	419	175	1334	1257	325		42	38.7	39.8	32.9	37.4		0.41	-0.11	3.26	2.85	0.31		82.6633	87.4233	94.2279	FALSE	FALSE	FALSE													1		FALSE	FALSE	FALSE	0	0	0
21	4	APT	4	99	35	282	1348	4719	1538	1718	58.3	49.7	49.2	37.8	45.8	40.6	-0.83	0.16	4.62	14.74	5.03	5.88	76.8293	319.048	350.074	FALSE	FALSE	FALSE	93.0894	108.874	114.095	1	FALSE	FALSE	82.5203	127.273	127.448	1	FALSE	FALSE	0		1	FALSE	FALSE	1	0	0
22	3	APT	1	166	235	379	1370	1057	291		33.7	36	28.9	28	24.2		-0.15	0.43	2.45	1.94	0.13		96.8858	79.1837	77.1533	1	FALSE	FALSE	83.737	5.30612	21.2409	FALSE	1	1							1		FALSE	FALSE	FALSE	0	0	0
23	2	APT	2	39		87	1493	4800	263	951		29.7	51.2	42.7	40.4	45.6		-0.48	1.82	5.87	-0.16	0.81	83.3984	322.527	321.5	FALSE	FALSE	FALSE	78.9062	-8.79121	17.6155	FALSE	1	1	89.0625	44.5055	63.6973	1	FALSE	FALSE	0		FALSE	FALSE	FALSE	0	0	0
24	6	APT	2	182	1666	220	1502	189	432	147	50.5	40.1	48.9	44	37.7	32.2	6.81	-0.29	5.06	-0.29	0.86	0.21	89.9796	-5.73123	12.5832	FALSE	1	1	77.0961	16.996	28.7617	FALSE	1	FALSE	65.8487	4.1502	9.78695	FALSE	1	1	1		FALSE	1	1	0	1	1
25	6	APT	3	166	2766	1176	1516	2529	1209	1393	45.3	36.8	36.7	39.2	34.7	34.5	10.03	3.24	4.11	7.63	3.1	4.01	106.812	185.645	166.821	1	FALSE	FALSE	94.5504	75.4258	79.7493	1	FALSE	FALSE	94.0054	97.5669	91.8865	1	FALSE	FALSE	0		1	FALSE	FALSE	1	0	0
26	6	APT	2	70		926	1570	860	1267	272		55.5	49.1	52.5	47.7	45.9		3.56	5.75	2.43	4.52	0.3	106.925	42.2609	54.7771	1	FALSE	FALSE	97.1487	78.6087	80.7006	1	FALSE	FALSE	93.4827	5.21739	17.3248	1	1	1	0		1	FALSE	FALSE	1	0	0
27	3	APT	3	181	547	366	1597	695	305		43.5	55.3	53.5	41.1	32.3		0.85	0.61	5.47	1.55	0.22		76.8224	28.3364	43.5191	FALSE	FALSE	FALSE													1		FALSE	FALSE	FALSE	0	0	0
28	3	APT	6	267	2003	2045	1644	2124	1288	1948	51.6	42.4	54	43.3	38.5	38.5	6.4	5.71	5.6	6.18	3.44	4.05	80.1852	110.357	129.197	FALSE	FALSE	FALSE	71.2963	61.4286	78.3455	FALSE	FALSE	FALSE							0		FALSE	FALSE	FALSE	0	0	0
29	5	APT	3	149	218	194	1664	251	262	491	53.2	51.6	55.4	42.9	47.6	44			1.95	0.01	-0.01	0.31	77.4368	0.512821	15.0841	FALSE	1	1	85.9206	-0.512821	15.7452	1	1	1	79.4224	15.8974	29.5072	FALSE	1	FALSE	1		FALSE	1	1	1	1	1
30	6	APT	3	65	1095	347	1704	215	168	226	39.6	49	42	49.1	48.4	40.5	3.18	0.21	5.1	-0.2	-0.4	-0.4	116.905	-3.92157	12.6174	1	1	1	115.238	-7.84314	9.85915	1	1	1	96.4286	-7.84314	13.2629	1	1	1	1		1	1	1	1	1	1
31	1	APT	4	199		167	1743	2369	1337	1240	44.8	41	43.1	38.7	33.1	26.7	-0.08	-0.26	2.47	3.15	1.52	1.52	89.7912	127.53	135.915	FALSE	FALSE	FALSE	76.7981	61.5385	76.7068	FALSE	FALSE	FALSE	61.949	61.5385	71.1417	FALSE	FALSE	FALSE	0		FALSE	FALSE	FALSE	0	0	0
32	6	APT	3	58		217	1775	213	126	20		48.7	25.8	39.3	47.5	47.3		-0.18	3.5	-0.44	-0.59	-0.77	152.326	-12.5714	12	1	1	1	184.109	-16.8571	7.09859	1	1	1		-22	1.12676		1	1	1		1	1	1	1	1	1
33	3	APT	6	241	732	4751	1786	1091	2165	1478	57.3	56.8	46.5	48.6	33.8	33.8	2.12	19.48	5.3	3.08	5.6	4.11	104.516	58.1132	61.0862	1	FALSE	FALSE	72.6882	105.66	121.221	FALSE	FALSE	FALSE							0		FALSE	FALSE	FALSE	0	0	0
34	4	APT	1	168	111	128	1857	1082	448	174	39.8	38.5	35.4	35.9	32.5	33.7	-0.45	-0.44	5.02	2.57	0.64	-0.03	101.412	51.1952	58.266	1	FALSE	FALSE	91.8079	12.749	24.1249	1	1	1	95.1977	-0.59761	9.36995	1	1	1	1		1	1	1	1	1	1
35	5	APT	1	67	535	52	1904	621	49	49	17.3	37.8	32.4	31.2	32.2	32.2			1.33	0.31	0.18	0.18	96.2963	23.3083	32.6155	1	1	FALSE	99.3827	13.5338	2.57353	1	1	1	99.3827	13.5338	2.57353	1	1	1	1		1	1	1	1	1	1
36	3	APT	1	101	601	1103	1962	745	3346	4457	34.3	37.4	38.2	37.4	34.3	29.4	0.96	2.33	4.9	1.44	8.11	10.73	97.9058	29.3878	37.9715	1	FALSE	FALSE	89.7906	165.51	170.54	1	FALSE	FALSE	76.9634	218.98	227.166	FALSE	FALSE	FALSE	0		1	FALSE	FALSE	1	0	0
37	4	APT	1	143	2276	1623	1964	2123	1920	1659	45.5	23.9	41.5	38.9	35.1	32.7	8.74	2.78	5.97	6.42	4.97	4.54	93.7349	107.538	108.096	1	FALSE	FALSE	84.5783	83.2496	97.7597	FALSE	FALSE	FALSE	78.7952	76.0469	84.4705	FALSE	FALSE	FALSE	0		FALSE	FALSE	FALSE	0	0	0
38	2	APT	4	45		9229	1996	256	17	183		31.3	58.8	47.5	43.6	45			2.86	-0.05	-0.33	-0.2	80.7823	-1.74825	12.8257	FALSE	1	1	74.1497	-11.5385	0.851703	FALSE	1	1	76.5306	-6.99301	9.16834	FALSE	1	1	1		FALSE	1	1	0	1	1
39	2	APT	3	105	245	962	2011	160	178	116	56.1	55.2	49	46.4	42.2	40.4	-0.25	1.1	2.49	-0.47	-0.27	-0.25	94.6939	-18.8755	7.95624	1	1	1	86.1224	-10.8434	8.85132	1	1	1	82.449	-10.0402	5.76827	1	1	1	1		1	1	1	1	1	1
40	2	APT	3	76	251	121	2068	308	578	417	44.4	47.3	42.4	39	39.5	40	-0.15	-0.31	2.16	0.02	0.35	0.11	91.9811	0.925926	14.8936	1	1	1	93.1604	16.2037	27.9497	1	1	FALSE	94.3396	5.09259	20.1644	1	1	1	1		1	1	1	1	1	1
41	4	APT	5	99	7057	5356	2150	2615	2000	1122	37.2	29.9	26.9	25.9	31.7	28.8	21.44	12.87	4.5	5.17	3.2	2.27	96.2825	114.889	121.628	1	FALSE	FALSE	117.844	71.1111	93.0233	1	FALSE	FALSE	107.063	50.4444	52.186	1	FALSE	FALSE	0		1	FALSE	FALSE	1	0	0
42	6	APT	1	37		3640	2196	144	172	65		33.4	35.3	37.3	42.2	42.3		10.27	5.83	-0.4	-0.4	-0.4	105.666	-6.86106	6.55738	1	1	1	119.547	-6.86106	7.83242	1	1	1	119.83	-6.86106	2.95993	1	1	1	1		1	1	1	1	1	1
43	2	APT	3	147	1782	1199	2207	1945	121	490	39	32.7	34.6	24.5	22	22.7	1.65	0.88	1.95	1.22	-0.14	0.1	70.8092	62.5641	88.1287	FALSE	FALSE	FALSE	63.5838	-7.17949	5.48256	FALSE	1	1	65.6069	5.12821	22.2021	FALSE	1	1	1		FALSE	1	1	0	1	1
44	3	APT	3	269	59	52	2216	4778	348	300	40.1	44	38	31.4	29	28	-0.72	-0.52	5.69	12.34	0.3	0.3	82.6316	216.872	215.614	FALSE	FALSE	FALSE	76.3158	5.27241	15.704	FALSE	1	1	73.6842	5.27241	13.5379	FALSE	1	1	1		FALSE	1	1	0	1	1
45	6	APT	1	380	1001	1188	2222	537	765	324	43	38.1	36.6	44.7	36.6	33.8	1.72	3.39	6.48	0.78	1.74	0.39	122.131	12.037	24.1674	1	1	1	100	26.8519	34.4284	1	FALSE	FALSE	92.3497	6.01852	14.5815	1	1	1	1		1	1	1	1	1	1
46	2	APT	3	110	2122	1267	2284	1957	1971	77	47.7	49.7	41.8	42.4	37.4	32.3	2.5	1.44	2.45	2.12	1.69	-0.24	101.435	86.5306	85.683	1	FALSE	FALSE	89.4737	68.9796	86.296	1	FALSE	FALSE	77.2727	-9.79592	3.37128	FALSE	1	1	0		1	FALSE	FALSE	1	0	0
47	5	APT	3	223	1776	460	2323	558	123	146	50.8	46.7	48.1	42.6	34.7	36.7			2.48	0.35	-0.13	-0.13	88.5655	14.1129	24.0207	FALSE	1	1	72.1414	-5.24194	5.29488	FALSE	1	1	76.2994	-5.24194	6.28498	FALSE	1	1	1		FALSE	1	1	0	1	1
48	3	APT	8	185	5182	1384	2330	489	1312		39.7	41.1	42	35.6	30.7		14.91	3.48	6.66	0.7	2.85		84.7619	10.5105	20.9871	FALSE	1	1													1		FALSE	FALSE	FALSE	0	0	0
49	5	APT	4	119	2741	1544	2407	2261	2621	151	45.1	49.7	50.6	47.5	40.4	38.3			2.71	2.47	2.44	-0.09	93.8735	91.1439	93.9344	1	FALSE	FALSE	79.8419	90.0369	108.891	FALSE	FALSE	FALSE	75.6917	-3.32103	6.27337	FALSE	1	1	0		FALSE	FALSE	FALSE	0	0	0
50	1	APT	1	153	42		2466	570	390	388	42.4	41.6	29.1	30.5	32.4	29.8	-0.36	-0.46	2.46	0.34	0.21	0.21	104.811	13.8211	23.1144	1	1	1	111.34	8.53659	15.8151	1	1	1	102.405	8.53659	15.734	1	1	1	1		1	1	1	1	1	1
51	4	APT	4	121	527	898	2550	2067	1526	1006	54.9	55	47.1	50.2	44.7	42.7	1.71	3.04	9.12	8.05	4.86	2.86	106.582	88.2675	81.0588	1	FALSE	FALSE	94.9045	53.2895	59.8431	1	FALSE	FALSE	90.6582	31.3596	39.451	1	FALSE	FALSE	0		1	FALSE	FALSE	1	0	0
52	6	APT	3	240	409	623	2564	582	615	267	45.3	41.6	36.6	37	37.2	26.4	-0.94	1.46	7.63	0.8	1.25	0.16	101.093	10.4849	22.6989	1	1	1	101.639	16.3827	23.986	1	1	1	72.1311	2.09699	10.4134	FALSE	1	1	1		1	1	1	1	1	1
53	5	APT	5	26			2567	1446	582	582			34.9	44.2	46	46			2.01	1.37	0.37	0.37	126.648	68.1592	56.3303	1	FALSE	FALSE	131.805	18.408	22.6724	1	1	1	131.805	18.408	22.6724	1	1	1	0		1	1	1	1	1	1
54	3	APT	2	48		41	2592	85	475	136		46.4	41.2	49.7	40.3	36.4		-0.49	7.28	0.46	0.65	-0.4	120.631	6.31868	3.27932	1	1	1	97.8155	8.92857	18.3256	1	1	1	88.3495	-5.49451	5.24691	1	1	1	1		1	1	1	1	1	1
55	2	APT	3	101	1192	2611	2612	833	2933	1899	56	47.8	50.8	42.4	38.6	37.3	1.36	3.28	3.47	0.66	2.82	1.67	83.4646	19.0202	31.8913	FALSE	1	FALSE	75.9843	81.268	112.289	FALSE	FALSE	FALSE	73.4252	48.1268	72.7029	FALSE	FALSE	FALSE	0		FALSE	FALSE	FALSE	0	0	0
56	6	APT	3	74	197	367	2640	333	385	389	33.2	32.6	22.4	43	41.1	31.5	-19	0.2	4.58	0.3	0.72	-0.03	191.964	6.55022	12.6136	1	1	1	183.482	15.7205	14.5833	1	1	1	140.625	-0.655022	14.7348	1	1	1	1		1	1	1	1	1	1
57	5	APT	1	76	3150	2107	2670	476	717	300	28.6	33.3	35.4	36.8	34.2	34.2			2.13	0.22	0.39	0.39	103.955	10.3286	17.8277	1	1	1	96.6102	18.3099	26.8539	1	1	FALSE	96.6102	18.3099	11.236	1	1	1	1		1	1	1	1	1	1
58	6	APT	3	49		474	2725	181	116	102		42	37	37.2	37	29.7		0.67	7.85	-0.27	-0.27	0.72	100.541	-3.43949	6.6422	1	1	1	100	-3.43949	4.25688	1	1	1	80.2703	9.17197	3.74312	1	1	1	1		1	1	1	1	1	1
59	6	APT	1	99	224	978	2727	1661	637	599	23	33.4	35.3	32.1	32.6	33.6	-0.91	2.3	7.89	3.77	1.16	1.29	90.9348	47.782	60.9094	1	FALSE	FALSE	92.3513	14.7022	23.359	1	1	1	95.1841	16.3498	21.9655	1	1	1	0		1	1	1	1	1	1
60	2	APT	6	110	41	1994	2890	46	49	584	62.5	48.3	45.3	53.4	49.9	44.1	-0.58	2.35	3.49	-0.35	-0.43	0.23	117.881	-10.0287	1.5917	1	1	1	110.155	-12.3209	1.6955	1	1	1	97.351	6.59026	20.2076	1	1	1	1		1	1	1	1	1	1
61	6	APT	3	96	42	636	2912	4527	3713	1580	59.4	53.4	45.1	44.3	42.3	32.3	-3.48	1.94	10.86	16.51	13.73	4.34	98.2262	152.026	155.46	1	FALSE	FALSE	93.7916	126.427	127.507	1	FALSE	FALSE	71.6186	39.9632	54.2582	FALSE	FALSE	FALSE	0		1	FALSE	FALSE	1	0	0
62	1	APT	1	556		682	2935	1784	417	3142	36.2	37.6	36.1	31.2	33.5	30.9		0.5	3.69	1.83	0.26	2.5	86.4266	49.5935	60.7836	FALSE	FALSE	FALSE	92.7978	7.04607	14.2078	1	1	1	85.5956	67.7507	107.053	1	FALSE	FALSE	0		1	FALSE	FALSE	1	0	0
63	6	APT	2	63			2941	1298	1014	564		46.6	43.6	44.6	44	37.7		-1.14	10.61	3.8	3.13	1.32	102.294	35.8153	44.1346	1	FALSE	FALSE	100.917	29.5005	34.4781	1	FALSE	FALSE	86.4679	12.4411	19.1772	1	1	1	0		1	FALSE	FALSE	1	0	0
64	2	APT	3	73	28	34	2969	514	39	62	50	56	39.5	43.1	42.8	35.6	-0.38	-0.4	3.21	0.14	-0.36	-0.34	109.114	4.36137	17.3122	1	1	1	108.354	-11.215	1.31357	1	1	1	90.1266	-10.5919	2.08825	1	1	1	1		1	1	1	1	1	1
65	2	APT	3	41		35	3017	20	114	123		39	56.1	57.4	52.9	47.4		-0.29	4.49	-0.55	-0.44	-0.29	102.317	-12.2494	0.66291	1	1	1	94.2959	-9.79955	3.77859	1	1	1	84.492	-6.4588	4.0769	1	1	1	1		1	1	1	1	1	1
66	4	APT	1	164	898	1158	3018	5832	1816	1460	33.3	31.5	28.3	26.9	28	29	1.84	2.38	6.86	12.61	4.32	3.11	95.053	183.819	193.241	1	FALSE	FALSE	98.9399	62.9738	60.1723	1	FALSE	FALSE	102.473	45.3353	48.3764	1	FALSE	FALSE	0		1	FALSE	FALSE	1	0	0
67	2	APT	3	152	389	1786	3049	169	55	312	38.4	38.1	32.3	33.6	45.6	38	1.7	0.13	2.7	-0.23	-0.37	-0.01	104.025	-8.51852	5.5428	1	1	1	141.176	-13.7037	1.80387	1	1	1	117.647	-0.37037	10.2329	1	1	1	1		1	1	1	1	1	1
68	3	APT	5	128	97	678	3212	550	712	1937	55.5	52.6	47.7	50.9	52.3	47.9	-0.44	1.75	10.7	1.24	1.79	6.99	106.709	11.5888	17.1233	1	1	1	109.644	16.729	22.1669	1	1	1	100.419	65.3271	60.3051	1	FALSE	FALSE	0		1	1	1	1	1	1
69	2	APT	3	87	418	2290	3320	120	777	1731	35.9	42.1	36.3	35.5	33	35.3	2.12	0.18	3.34	-0.29	0.42	1.51	97.7961	-8.68263	3.61446	1	1	1	90.9091	12.5749	23.4036	1	1	1	97.2452	45.2096	52.1386	1	FALSE	FALSE	0		1	1	1	1	1	1
70	6	APT	3	140	2375	342	3394	4673	470	1391	52.4	37.5	38.1	40.2	36.7	27.3	10.63	0.15	10.35	16.68	0.95	2.4	105.512	161.159	137.684	1	FALSE	FALSE	96.3255	9.17874	13.848	1	1	1	71.6535	23.1884	40.9841	FALSE	1	FALSE	0		1	1	FALSE	1	1	0
71	5	APT	1	69	6180	746	3448	674	יצאה		23.7	34.1	27.6	22.6					2.19	0.25			81.8841	11.4155	19.5476	FALSE	1	1													0		FALSE	FALSE	FALSE	0	0	0
72	1	APT	2	136	113	72	3479	245	810	349	61.1	58	49.5	45.5	46	41.5	-0.52	0.32	6.18	0.03	1.01	1	91.9192	0.485437	7.04225	1	1	1	92.9293	16.343	23.2826	1	1	1	83.8384	16.1812	10.0316	1	1	1	1		1	1	1	1	1	1
73	6	APT	1	178		536	3504	187	301	336	37.5	39	34.8	39.1	34	35.8	-2.36	1.04	10.27	-0.53	0.14	0.14	112.356	-5.16066	5.33676	1	1	1	97.7011	1.36319	8.59018	1	1	1	102.874	1.36319	9.58904	1	1	1	1		1	1	1	1	1	1
74	2	APT	3	122	59	292	3583	257	117	975	59.5	50.2	39.7	39.1	35.9	32.4	0.06	-0.13	3.97	-0.17	-0.22	0.62	98.4887	-4.28212	7.17276	1	1	1	90.4282	-5.54156	3.26542	1	1	1	81.6121	15.6171	27.2118	1	1	FALSE	1		1	1	1	1	1	1
75	3	APT	1	148	231	418	3611	340	455	156	37.4	35.5	39.1	40.3	24.1	39.8	0.1	0.34	9.62	0.23	0.4	-0.24	103.069	2.39085	9.41567	1	1	1	61.6368	4.158	12.6004	FALSE	1	1	101.79	-2.4948	4.32013	1	1	1	1		1	1	1	1	1	1
76	2	APT	2	136	35	34	3844	4139	1787	176	52	45.9	38.4	28.9	31.5	21	-0.39	-0.32	4.15	3.12	1.31	-0.12	75.2604	75.1807	107.674	FALSE	FALSE	FALSE	82.0312	31.5663	46.488	FALSE	FALSE	FALSE	54.6875	-2.89157	4.57856	FALSE	1	1	0		FALSE	FALSE	FALSE	0	0	0
77	4	APT	1	83	338	168	3943	332	244	203	26.9	39.2	40.1	38.6	42.2	41.5	0.37	-0.26	12.49	0.38	0.06	-0.19	96.2594	3.04243	8.41998	1	1	1	105.237	0.480384	6.18818	1	1	1	103.491	-1.52122	5.14836	1	1	1	1		1	1	1	1	1	1
78	1	APT	2	135	90	328	3975	2000	2128	5158	50.5	42.9	41.1	41.6	40.7	29.9	-0.47	0.18	5.93	3	3.22	5.1	101.217	50.5902	50.3145	1	FALSE	FALSE	99.0268	54.3002	53.5346	1	FALSE	FALSE	72.7494	86.0034	129.761	FALSE	FALSE	FALSE	0		1	FALSE	FALSE	1	0	0
79	2	APT	2	95	1259	21	4127	1391	1721	2495	48.6	47.8	39.5	38.7	38.4	38.3	-0.39	1.38	4.61	1.1	1.53	1.6	97.9747	23.8612	33.7049	1	1	FALSE	97.2152	33.1887	41.701	1	FALSE	FALSE	96.962	34.7072	60.4555	1	FALSE	FALSE	0		1	FALSE	FALSE	1	0	0
80	2	APT	4	164	31	751	4327	54	284	234	53.4	42.7	35.9	34.8	34.5	28.7	-0.58	0.58	4.25	-0.3	-0.12	-0.08	96.9359	-7.05882	1.24798	1	1	1	96.1003	-2.82353	6.56344	1	1	1	79.9443	-1.88235	5.4079	FALSE	1	1	1		1	1	1	1	1	1
81	2	APT	3	92	151	11590	4483	4782	1881	4727	26	42.9	36.8	25	30.5	26	8.69	-0.15	4.7	3.16	1.35	3.55	67.9348	67.234	106.67	FALSE	FALSE	FALSE	82.8804	28.7234	41.9585	FALSE	FALSE	FALSE	70.6522	75.5319	105.443	FALSE	FALSE	FALSE	0		FALSE	FALSE	FALSE	0	0	0
82	3	APT	2	243	269	308	4645	2312	יבש		37.2	37.5	31.3	25.6			-0.07	0.26	10.52	4.56			81.7891	43.346	49.774	FALSE	FALSE	FALSE															FALSE	FALSE	FALSE	0	0	0
83	4	APT	3	223	1257	176	4717	256	442	440	50.5	45.2	40.1	39.9	33.6	33	4.97	-0.26	15	0.13	0.61	0.21	99.5012	0.866667	5.42718	1	1	1	83.7905	4.06667	9.37036	FALSE	1	1	82.2943	1.4	9.32796	1	1	1	1		1	1	1	1	1	1
84	3	APT	2	176	564	907	4855	3124	4469		32.9	41.3	36.7	28.9	27.4		0.69	2.07	12.94	7.2	9.95		78.7466	55.6414	64.346	FALSE	FALSE	FALSE													0		FALSE	FALSE	FALSE	0	0	0
85	3	APT	2	129	34	23	5056	212	109	36	43.5	46.2	25.2	38.8	34.8	30.9	-0.54	-0.54	9.21	-0.42	-0.61	-0.61	153.968	-4.56026	4.19304	1	1	1	138.095	-6.62324	2.15585	1	1	1	122.619	-6.62324	0.712025	1	1	1	1		1	1	1	1	1	1
86	1	APT	3	217		123	5282	429	137	160	52.3	54	30.2	28.5	28.7	29	-0.47	-0.44	5.75	0.16	-0.11	-0.11	94.3709	2.78261	8.12192	1	1	1	95.0331	-1.91304	2.59371	1	1	1	96.0265	-1.91304	3.02916	1	1	1	1		1	1	1	1	1	1
87	1	APT	2		904	4746	5282	185	658	113		50.5	46.7	44.5	34.8	35.4		1.31	7.85	-0.06	0.5	-0.17	95.2891	-0.764331	3.50246	1	1	1	74.5182	6.36943	12.4574	FALSE	1	1	75.803	-2.16561	2.13934	FALSE	1	1	1		FALSE	1	1	0	1	1
88	6	APT	1	205	1297		5347	985	205	130	24.3	20.3	26.5	29.4	27.1	24.1	2.41	-0.56	11.97	2.01	0.6	-0.3	110.943	16.792	18.4215	1	1	1	102.264	5.01253	3.83393	1	1	1	90.9434	-2.50627	2.43127	1	1	1	1		1	1	1	1	1	1
89	2	APT	5	244	10105	11061	5426	67	148	714	31.3	27.7	27.5	22.4	23	27.7	9.43	10.04	4.2	-0.15	-0.06	1.83	81.4545	-3.57143	1.2348	FALSE	1	1	83.6364	-1.42857	2.72761	FALSE	1	1	100.727	43.5714	13.1589	1	FALSE	1	1		FALSE	1	1	0	1	1
90	2	APT	2	97	295	163	5583	10837	1090	4736	35.2	41.3	31	20.1	16	23	-0.07	-0.21	4.88	6.27	2	3.12	64.8387	128.484	194.107	FALSE	FALSE	FALSE	51.6129	40.9836	19.5236	FALSE	FALSE	1	74.1935	63.9344	84.8289	FALSE	FALSE	FALSE	0		FALSE	FALSE	FALSE	0	0	0
91	1	APT	5	240		378	6327	5394	72	52	50.6	41.6	32.4	33.4	29.8	31.5	-36	0.22	7.39	6.5	-0.25	-0.23	103.086	87.9567	85.2537	1	FALSE	FALSE	91.9753	-3.38295	1.13798	1	1	1	97.2222	-3.11231	0.821875	1	1	1	1		1	1	1	1	1	1
92	1	APT	4	152		19	6363	1754	3213	5086	55.7	58.6	45.4	42.8	46.3	37.2	-0.74	-0.51	10.43	2.47	5.3	7.48	94.2731	23.6817	27.5656	1	1	FALSE	101.982	50.815	50.495	1	FALSE	FALSE	81.9383	71.7162	79.9309	1	FALSE	FALSE	0		1	FALSE	FALSE	1	0	0
93	6	APT	2	89		1546	6478	1696	757	298		35.7	35.6	40.4	42.4	35.8		4.4	20.5	4.87	1.99	0.32	113.483	23.7561	26.1809	1	1	FALSE	119.101	9.70732	11.6857	1	1	1	100.562	1.56098	4.60019	1	1	1	1		1	1	1	1	1	1
94	3	APT	1	154	103	681	6490	1941	1326	607	41.8	42.3	33.8	34.1	30	28.4	-0.26	1.26	15.36	4.39	2.78	0.92	100.888	28.5807	29.9076	1	FALSE	FALSE	88.7574	18.099	20.4314	1	1	1	84.0237	5.98958	9.35285	1	1	1	0		1	1	1	1	1	1
95	2	APT	2	252	1449	1913	6534	37	59	ייבוש	37.1	31.4	26.7	32.7	27.6	ייבוש	1.19	1.51	4.88	-0.29	-0.27	ייבוש	122.472	-5.94262	0.566269	1	1	1	103.371	-5.53279	0.902969	1	1	1							1		1	1	1	1	1	1
96	2	APT	3	164	44	3781	6588	1181	246	1368	52.3	45.9	39.1	40	38.5	36.3	-0.55	4.74	7.21	1.05	-0.06	1.83	102.302	14.5631	17.9265	1	1	1	98.4655	-0.832178	3.73406	1	1	1	92.8389	25.3814	20.765	1	FALSE	1	0		1	1	1	1	1	1
97	4	APT	2	139	3922	1133	6679	112	171	225	50.5	49.5	43.8	45.7	41.4	37.2	17.37	3.72	23.78	-0.42	-0.19	0.2	104.338	-1.76619	1.6769	1	1	1	94.5205	-0.798991	2.56026	1	1	1	84.9315	0.841043	3.36877	1	1	1	1		1	1	1	1	1	1
98	2	APT	1	299	217	60	6720	900	848	655	36.3	31.4	25.7	26.8	26.2	25	-0.19	-0.21	4.83	-0.27	0.34	0.23	104.28	-5.59006	13.3929	1	1	1	101.946	7.03934	12.619	1	1	1	97.2763	4.7619	9.74702	1	1	1	1		1	1	1	1	1	1
99	1	APT	5	210		14	7165	362	40	25	65.7	62.8	36.2	50	51	46.7	-0.89	-0.56	9.42	0.27	-0.49	-0.4	138.122	2.86624	5.05234	1	1	1	140.884	-5.2017	0.558269	1	1	1	129.006	-4.24628	0.348918	1	1	1	1		1	1	1	1	1	1
100	2	APT	4	60		376	7394	2000	1579	5155		20.1	36.1	29.7	40.6	36.3		0.05	7.5	1.9	1.38	5.02	82.2715	25.3333	27.049	FALSE	FALSE	FALSE	112.465	18.4	21.3552	1	1	1	100.554	66.9333	69.7187	1	FALSE	FALSE	0		1	FALSE	FALSE	1	0	0
101	6	APT	3	89	391	404	8909	2056	357	יצאה	61.2	52.3	21	35.1	15.3		0.79	0.5	15.98	5.93	0.23		167.143	37.1089	23.0778	1	FALSE	1	72.8571	1.4393	4.00718	FALSE	1	1							0		FALSE	FALSE	1	0	0	1
102	3	APT	6	132	33	34	9819	4874	530	400	45.3	47.8	42.7	34.8	32.2	32.2	-0.9	-0.62	31.35	13.97	0.92	0.92	81.4988	44.5614	49.6385	FALSE	FALSE	FALSE	75.4098	2.93461	5.3977	FALSE	1	1	75.4098	2.93461	4.07373	FALSE	1	1	1		FALSE	1	1	0	1	1
103	2	APT	3	102	14	39	10851	1424	954	435	42.2	38.3	24.1	26.6	25.2	20.1	-0.13	-0.29	7.79	0.78	0.45	0.05	110.373	10.0128	13.1232	1	1	1	104.564	5.77664	8.79182	1	1	1	83.4025	0.641849	4.00885	1	1	1	1		1	1	1	1	1	1
115	3	Control		70	260	192	1571	2029	448	366	50.2	36.7	32.5	42.3	53.1	38.1	0.18	-0.12	3.62	5.46	0.93	0.22	130.154	150.829	129.153	1	FALSE	FALSE	163.385	25.6906	28.5169	1	FALSE	FALSE	117.231	6.07735	23.2973	1	1	1	0		1	FALSE	FALSE	1	0	0
116	3	Control		80	259	197	1336	471	140	317	58.5	47.8	40.9	46.2	44.6	33.6	0.2	-0.13	3.77	0.86	-0.16	0.06	112.958	22.8117	35.2545	1	1	FALSE	109.046	-4.24403	10.479	1	1	1	82.1516	1.59151	23.7275	1	1	1	1		1	1	1	1	1	1
117	3	Control	3	260		280	2009	2601	770	1993		40.5	41.5	36.3	36	37.7		-0.05	5.5	7.04	2.1	7.1	87.4699	128	129.467	FALSE	FALSE	FALSE	86.747	38.1818	38.3275	1	FALSE	FALSE	90.8434	129.091	99.2036	1	FALSE	FALSE	0		1	FALSE	FALSE	1	0	0
118	3	Control		30			1400	943	949	2353			53.3	45.6	47	38.1			5.42	3.27	2.84	5.8	85.5535	60.3321	67.3571	FALSE	FALSE	FALSE	88.1801	52.3985	67.7857	1	FALSE	FALSE	71.4822	107.011	168.071	FALSE	FALSE	FALSE	0		FALSE	FALSE	FALSE	0	0	0
119	3	Control		70			3959	872	3875	7364			33.6	26.8	26.6	28.8			10.8	1.73	7.99	7.5	79.7619	16.0185	22.0258	FALSE	1	1	79.1667	73.9815	97.8783	FALSE	FALSE	FALSE	85.7143	69.4444	186.007	1	FALSE	FALSE	0		FALSE	FALSE	FALSE	0	0	0
120	3	Control		60		312	3149	1145	1671	3082		34.9	35	33.8	31.3	36.4		0.28	7.59	2.45	3.68	6.53	96.5714	32.2793	36.3607	1	FALSE	FALSE	89.4286	48.4848	53.0645	1	FALSE	FALSE	104	86.0343	97.8723	1	FALSE	FALSE	0		1	FALSE	FALSE	1	0	0
121	3	Control	5	216			4560	3354	8479	5295			34.1	35.7	26.3	29.1			12.17	8.75	18.53	14	104.692	71.8981	73.5526	1	FALSE	FALSE	77.1261	152.26	185.943	FALSE	FALSE	FALSE	85.3372	115.037	116.118	1	FALSE	FALSE	0		1	FALSE	FALSE	1	0	0
122	3	Control	5	348			3333	656	1829	ייבוש			42.4	33.4	26.9				10.78	0.64	3.41		78.7736	5.93692	19.682	FALSE	1	1	63.4434	31.6327	54.8755	FALSE	FALSE	FALSE							0		FALSE	FALSE	FALSE	0	0	0
123	3	Control	4	304			2356	1623	3952	2683			35.7	31.4	29.7	30.1			6.16	3.14	9.25	6.1	87.9552	50.974	68.8879	FALSE	FALSE	FALSE	83.1933	150.162	167.742	FALSE	FALSE	FALSE	84.3137	99.026	113.879	1	FALSE	FALSE	0		FALSE	FALSE	FALSE	0	0	0
124	3	Control	5	263			1181	736	2485	13757			35.8	33.2	30.8	28.8			2.65	0.86	5.66	22.2	92.7374	32.4528	62.3201	1	FALSE	FALSE	86.0335	213.585	210.415	1	FALSE	FALSE	80.4469	837.736	1164.86	1	FALSE	FALSE	0		1	FALSE	FALSE	1	0	0
125	3	Control	5	236			4132	2666	1445	culling			24.3	26.1	15.8				7.79	4.89	1.47		107.407	62.7728	64.5208	1	FALSE	FALSE	65.0206	18.8703	34.971	FALSE	1	FALSE							0		FALSE	FALSE	FALSE	0	0	0
126	3	Control	4	225		688	1612	3288	1518	581		46.9	46.3	41.5	40.2	43.1		1.54	4.59	10.54	3.9	1.5	89.6328	229.63	203.97	FALSE	FALSE	FALSE	86.8251	84.9673	94.1687	1	FALSE	FALSE	93.0886	32.6797	36.0422	1	FALSE	FALSE	0		1	FALSE	FALSE	1	0	0
127	3	Control	4	270	835	344	3661	5402	ייבוש		47.8	42.2	31.5	38.3			2.16	-0.3	9.01	11.4	9.4		121.587	126.526	147.555	1	FALSE	FALSE													0		FALSE	FALSE	FALSE	0	0	0
128	3	Control	4	196			900	5000	4520	culling			45.3	1.9	10				2.29	2.1	3.6		4.19426	91.7031	555.556	FALSE	FALSE	FALSE	22.0751	157.205	502.222	FALSE	FALSE	FALSE							0		FALSE	FALSE	FALSE	0	0	0
129	3	Control	4	234			3952	4440	5882	10945			25.7	31.1	23.7	22.1			7.86	10.45	11.35	15.2	121.012	132.952	112.348	1	FALSE	FALSE	92.2179	144.402	148.836	1	FALSE	FALSE	85.9922	193.384	276.948	1	FALSE	FALSE	0		1	FALSE	FALSE	1	0	0
130	3	Control	4	179			5253	3069	4455	2731			42.3	33.5	37.2	34			10.57	7.41	13.22	7.1	79.1962	70.1041	58.4238	FALSE	FALSE	FALSE	87.9433	125.071	84.8087	1	FALSE	FALSE	80.3783	67.1712	51.9893	1	FALSE	FALSE	0		1	FALSE	FALSE	1	0	0
131	3	Control	4	235			1875	8668	1530	1559			40.3	33.8	30.4	37.3			5.33	23.32	3.07	3.1	83.871	437.523	462.293	FALSE	FALSE	FALSE	75.4342	57.5985	81.6	FALSE	FALSE	FALSE	92.5558	58.1614	83.1467	1	FALSE	FALSE	0		FALSE	FALSE	FALSE	0	0	0
132	3	Control	3	224			1680	4377	2003	culling			33.6	32.7	19.7				3.89	10.81	2.79		97.3214	277.892	260.536	1	FALSE	FALSE	58.631	71.7224	119.226	FALSE	FALSE	FALSE							0		FALSE	FALSE	FALSE	0	0	0
133	3	Control	3	244			1255	11447	8975	935			33.1	24.1	22.9	27.8			2.66	22.22	17.11	1.9	72.8097	835.338	912.112	FALSE	FALSE	FALSE	69.1843	643.233	715.139	FALSE	FALSE	FALSE	83.9879	71.4286	74.502	1	FALSE	FALSE	0		FALSE	FALSE	FALSE	0	0	0
134	3	Control	3	110	420	274	4286	1106	1015	1625	45.5	48.1	42	43	44.5	44	0.47	-0.62	9.22	3.3	3.2	4.1	102.381	35.7918	25.8049	1	FALSE	FALSE	105.952	34.7072	23.6818	1	FALSE	1	104.762	44.4685	37.9141	1	FALSE	FALSE	0		1	FALSE	FALSE	1	0	0
135	3	Control	2	99		323	1343	796	1499	531		44	36	39.4	46.1	48.9		0.1	2.76	1.46	4.1	1.2	109.444	52.8986	59.2703	1	FALSE	FALSE	128.056	148.551	111.616	1	FALSE	FALSE	135.833	43.4783	39.5383	1	FALSE	FALSE	0		1	FALSE	FALSE	1	0	0
136	3	Control	1	163			3473	2578	3307	culling			33.9	28.4	28.8				9.01	5.11	7.35		83.7758	56.7148	74.2298	FALSE	FALSE	FALSE	84.9558	81.576	95.2203	FALSE	FALSE	FALSE							0		FALSE	FALSE	FALSE	0	0	0
137	4	Control	6	90			2098	3497	culling				42.5	44.1					7.47	12.14			103.765	162.517	166.683	1	FALSE	FALSE													0		FALSE	FALSE	FALSE	0	0	0
138	4	Control	1	146	221	223	1677	232	320	325	37.3	37.1	33.8	39.3	38.2	38.8	-0.21	0	4.93	-0.17	0.46	0.26	116.272	-3.44828	13.8342	1	1	1	113.018	9.33063	19.0817	1	1	1	114.793	5.27383	19.3798	1	1	1	1		1	1	1	1	1	1
139	4	Control	6	163			2046	5198	3798	culling			53.9	48.1	39.7				9.32	23.94	14.35		89.2393	256.867	254.057	FALSE	FALSE	FALSE	73.6549	153.97	185.63	FALSE	FALSE	FALSE							0		FALSE	FALSE	FALSE	0	0	0
140	4	Control	4	467			3047	2468	2154	culling			36.7	36.9	37.2				9.88	8.17	7.26		100.545	82.6923	80.9977	1	FALSE	FALSE	101.362	73.4818	70.6925	1	FALSE	FALSE							0		1	FALSE	FALSE	1	0	0
141	4	Control	4	250			2528	1482	5652	culling			44.4	45.5	42.7				10.11	5.8	23.18		102.477	57.3689	58.6234	1	FALSE	FALSE	96.1712	229.278	223.576	1	FALSE	FALSE							0		1	FALSE	FALSE	1	0	0
142	4	Control	4	85		49	3484	1513	1591	640		32.5	47.1	56.1	51.7	52.4		-0.74	15.54	7.28	6.88	2.18	119.108	46.8468	43.4271	1	FALSE	FALSE	109.766	44.2728	45.6659	1	FALSE	FALSE	111.253	14.0283	18.3697	1	1	1	0		1	FALSE	FALSE	1	0	0
143	4	Control	3	266		517	1871	1244	culling			38	40.3	38.9				0.95	6.5	4.02			96.5261	61.8462	66.4885	1	FALSE	FALSE													0		FALSE	FALSE	FALSE	0	0	0
144	4	Control	3	454			1023	1603	2528	culling			39.1	31.7	18.1				2.89	4.25	4.21		81.0742	147.059	156.696	FALSE	FALSE	FALSE	46.2916	145.675	247.116	FALSE	FALSE	FALSE							0		FALSE	FALSE	FALSE	0	0	0
145	4	Control	3	80			1651	590	4150	471			30.8	27.1	33.9	32.5			4.41	0.86	12.35	0.62	87.987	19.5011	35.7359	FALSE	1	FALSE	110.065	280.045	251.363	1	FALSE	FALSE	105.519	14.059	28.5282	1	1	FALSE	1		1	1	FALSE	1	1	0
146	4	Control	3	35			1680	2629	944	125			53.3	52.2	52.5	41.6			7.81	12.43	3.65	-0.42	97.9362	159.155	156.488	1	FALSE	FALSE	98.4991	46.735	56.1905	1	FALSE	FALSE	78.0488	-5.37772	7.44048	FALSE	1	1	1		1	FALSE	FALSE	1	0	0
147	4	Control	2	359	818	653	2320	391	760	Dry	27.7	28	24.6	25.4	16.6		1.31	1.67	5.07	0.47	0.72		103.252	9.27022	16.8534	1	1	1	67.4797	14.2012	32.7586	FALSE	1	FALSE							1		FALSE	1	FALSE	0	1	0
148	4	Control	2	290			1098	434	1881	189			35.7	31.1	28	28.6			2.89	0.5	4.69	-0.07	87.1148	17.301	39.5264	FALSE	1	FALSE	78.4314	162.284	171.311	FALSE	FALSE	FALSE	80.112	-2.42215	17.2131	1	1	1	0		FALSE	1	FALSE	0	1	0
149	4	Control	2	186	584	216	2180	497	culling		45.8	41.9	40.8	39.5	12.1		1.44	-0.25	8.07	1.11	-0.34		96.8137	13.7546	22.7982	1	1	1													0		FALSE	FALSE	FALSE	0	0	0
150	4	Control	1	115			1205	1200	1379	1468			37.1	38.6	38.4	36.9			3.67	3.3	4.2	3.82	104.043	89.9183	99.5851	1	FALSE	FALSE	103.504	114.441	114.44	1	FALSE	FALSE	99.4609	104.087	121.826	1	FALSE	FALSE	0		1	FALSE	FALSE	1	0	0
151	4	Control	1	104	516	515	2751	829	897	691	34	37	37.6	34.3	36.3	40.1	0.84	0.89	9.61	2.1	2.28	1.85	91.2234	21.8522	30.1345	1	1	FALSE	96.5426	23.7253	32.6063	1	1	FALSE	106.649	19.2508	25.1181	1	1	FALSE	0		1	1	FALSE	1	1	0
152	4	Control	1	100			1830	5463	1866	1017			28.1	28	31.9	34.4			4.41	13.58	4.37		99.6441	307.937	298.525	1	FALSE	FALSE	113.523	99.093	101.967	1	FALSE	FALSE							0		1	FALSE	FALSE	1	0	0
153	1	Control	1	30	574	328	3060	5511	1005	4544	44.3	47.2	43.9	43.9	40	37	0.41	0.16	4.56	8.74	1.12	5.94	100	191.667	180.098	1	FALSE	FALSE	91.1162	24.5614	32.8431	1	1	FALSE	84.2825	130.263	148.497	1	FALSE	FALSE	0		1	FALSE	FALSE	1	0	0
154	1	Control	1	30			3628	1806	2990	4349			32.4	38.9	37.3	35.4			4.06	2.32	3.94	6.03	120.062	57.1429	49.7795	1	FALSE	FALSE	115.123	97.0443	82.4146	1	FALSE	FALSE	109.259	148.522	119.873	1	FALSE	FALSE	0		1	FALSE	FALSE	1	0	0
155	1	Control	3	30			3890	4907	4547				55	50.9	45.9	42.3			7.45	0.78	8.29		92.5455	10.4698	126.144	1	1	FALSE	83.4545	111.275	116.889	FALSE	FALSE	FALSE							0		FALSE	FALSE	FALSE	0	0	0
156	1	Control	5	300		393	2728	5282	961	ייבוש		42.1	31	36.1	32.6			0.24	3.56	5.75	1.15		116.452	161.517	193.622	1	FALSE	FALSE	105.161	32.3034	35.2273	1	FALSE	FALSE							0		1	FALSE	FALSE	1	0	0
157	1	Control	5	264			1871	582	3456	835			38.6	28.8	18.5	23.2			2.88	0.46	3		74.6114	15.9722	31.1064	FALSE	1	FALSE	47.9275	104.167	184.714	FALSE	FALSE	FALSE							0		FALSE	FALSE	FALSE	0	0	0
158	1	Control	6	240		258	3911	6584	ייבוש			34	19.6	20.8	ייבוש			-0.03	3.73	6.7			106.122	179.625	168.346	1	FALSE	FALSE													0		FALSE	FALSE	FALSE	0	0	0
159	1	Control	7	216			2302	2698	5282	1017			51.5	40.6	40.6	44.9			4.88	5.15	8.18	1.56	78.835	105.533	117.202	FALSE	FALSE	FALSE	78.835	167.623	229.453	FALSE	FALSE	FALSE	87.1845	31.9672	44.179	1	FALSE	FALSE	0		FALSE	FALSE	FALSE	0	0	0
160	1	Control		30			1388	3096	3276	3153			43	48.4	55.1	48.1			1.93	5.09	6.34	5.6	112.558	263.731	223.055	1	FALSE	FALSE	128.14	328.497	236.023	1	FALSE	FALSE	111.86	290.155	227.161	1	FALSE	FALSE	0		1	FALSE	FALSE	1	0	0
161	2	Control	5	45		111	2381	466	489	3206		40.2	44.4	35.7	35.2	14.8		-0.28	2.68	0.19	-0.23	2.75	80.4054	7.08955	19.5716	FALSE	1	1	79.2793	-8.58209	20.5376	FALSE	1	1	33.3333	102.612	134.649	FALSE	FALSE	FALSE	0		FALSE	1	1	0	1	1
162	2	Control	4	113	51	72	2055	1485	273	501	42.4	63	50.3	46.9	48.1	45.1	-0.38	-0.61	2.63	1.66	-0.08	0.13	93.2406	63.1179	72.2628	1	FALSE	FALSE	95.6262	-3.04183	13.2847	1	1	1	89.662	4.94297	24.3796	1	1	1	1		1	1	1	1	1	1
163	2	Control	4	59		45	7225	4072	2087	4200		45.6	44.2	42.4	44	41.3		-0.42	9.16	4.75	2.23	3.2	95.9276	51.8559	56.3599	1	FALSE	FALSE	99.5475	24.345	28.8858	1	1	FALSE	93.4389	34.9345	58.1315	1	FALSE	FALSE	0		1	FALSE	FALSE	1	0	0
164	2	Control	3	168	118	157	4108	937	235	279	38.3	29.8	29.8	22.6	26.3	21.5	-0.28	-0.16	3.36	0.43	-0.03	-0.22	75.8389	12.7976	22.8092	FALSE	1	1	88.255	-0.892857	5.72055	1	1	1	72.1477	-6.54762	6.79163	FALSE	1	1	1		FALSE	1	1	0	1	1
165	2	Control	1	315		579	1330	14165	culling			31.3	25.3	19.6				0.21	0.86	8.18			77.4704	951.163	1065.04	FALSE	FALSE	FALSE													0		FALSE	FALSE	FALSE	0	0	0
166	2	Control	5	177		123	1805	11343	Dry-off Qu			38.2	39.6	33	31.4	29.7		-0.28	1.99	6.74			83.3333	338.693	628.421	FALSE	FALSE	FALSE													0		FALSE	FALSE	FALSE	0	0	0
167	2	Control	4	256		123	2518	5685	culling			24.9	20.1	21.4				-0.2	1.32	3.38			106.468	256.061	225.774	1	FALSE	FALSE													0		FALSE	FALSE	FALSE	0	0	0
168	2	Control	4	212		358	6258	3096	472	334			31.1	21.7	24.2	17.4		-0.03	2.26	1.79	0.11	-0.03	69.7749	79.2035	49.4727	FALSE	FALSE	FALSE	77.8135	4.86726	7.54235	FALSE	1	1	55.9486	-1.32743	5.33717	FALSE	1	1	1		FALSE	1	1	0	1	1
169	2	Control	6	39			2018	1904	56	161			45.4	52.8	50	62.6			2.32	2.51	-0.42	-0.44	116.3	108.19	94.3508	1	FALSE	FALSE	110.132	-18.1034	2.77502	1	1	1	137.885	-18.9655	7.9782	1	1	1	1		1	1	1	1	1	1
170	2	Control	4	88			1094	1198	3170	Dry-off Qu			46.3	47.3	42.1	26.5			1.21	1.16	3.59		102.16	95.8678	109.506	1	FALSE	FALSE	90.9287	296.694	289.762	1	FALSE	FALSE							0		1	FALSE	FALSE	1	0	0
171	2	Control	6	84	770	152	6473	8585	culling		26.4	29.3	25.9	15.4	16.5		0.3	-0.12	4.68	3.91			59.4595	83.547	132.628	FALSE	FALSE	FALSE	63.7066												0		FALSE	FALSE	FALSE	0	0	0
172	2	Control	4	103			7361	8419	6336	culling			41.7	40.2	38.8				9.03	11	6.99		96.4029	121.816	114.373	1	FALSE	FALSE	93.0456	77.4086	86.0753	1	FALSE	FALSE							0		1	FALSE	FALSE	1	0	0
173	2	Control	4	245	658	495	13327	9183	1171	1097	30.6	29.6	28.9	28.8	31.1	31.5	0.25	0.18	11.01	7.84	2.53	2.53	99.654	71.208	68.9052	1	FALSE	FALSE	107.612	22.9791	8.78667	1	1	1	108.997	22.9791	8.23141	1	1	1	0		1	1	1	1	1	1
174	2	Control	3	177			2955	2451	2209	1141			61.9	43.3	35.5	37.4			4.98	3.12	1.96	0.94	69.9515	62.6506	82.9442	FALSE	FALSE	FALSE	57.3506	39.3574	74.7547	FALSE	FALSE	FALSE	60.42	18.8755	38.6125	FALSE	1	FALSE	0		FALSE	FALSE	FALSE	0	0	0
175	2	Control	3	129	428	634	2376	2102	1395	1200	55.5	50.7	40.3	44.1	50.3	43.7	0.21	0.52	2.87	2.47	1.33	1	109.429	86.0627	88.468	1	FALSE	FALSE	124.814	46.3415	58.7121	1	FALSE	FALSE	108.437	34.8432	50.5051	1	FALSE	FALSE	0		1	FALSE	FALSE	1	0	0
176	2	Control	3	68	716	949	1637	486	434	culling	35.1	41.1	42.1	38.1	35.9		0.35	0.8	1.68	0.18	0.03		90.4988	10.7143	29.6885	1	1	FALSE	85.2732	1.78571	26.5119	1	1	FALSE							1		1	1	FALSE	1	1	0
177	2	Control	2	204			5556	1303	16427	Dry-off Qu			44.4	47.3	25	23.3			6.85	1.09	2.33	0.21	106.532	15.9124	23.4521	1	1	1													0		FALSE	FALSE	FALSE	0	0	0
178	2	Control	2	70	614	636	4838	105	983	156	26.8	48.6	36.1	38.9	35	32.9	0.27	0.36	4.86	-0.19	0.7	-0.24	107.756	-3.90947	2.17032	1	1	1	96.9529	14.4033	20.3183	1	1	1	91.1357	-4.93827	3.22447	1	1	1	1		1	1	1	1	1	1
179	2	Control	1	270			4495	386	3823	1918			30	27.5	26.3	21.6	-0.02	0.01	2.75	1.04	3.14	2.8	91.6667	37.8182	8.58732	1	FALSE	1	87.6667	114.182	85.0501	1	FALSE	FALSE	72	101.818	42.6696	FALSE	FALSE	FALSE	0		1	FALSE	FALSE	1	0	0
180	2	Control	6	257		198	2765	6189	Dry-off Qu			42.4	37.8	23.3	27.2	25.1		-0.21	3.12	4.09			61.6402	131.09	223.834	FALSE	FALSE	FALSE													0		FALSE	FALSE	FALSE	0	0	0
181	2	Control	7	279	712	825	6358	3360	culling		20.1	17.2	18.2	19.8			0.4	0.23	3.27	1.78			108.791	54.4343	52.8468	1	FALSE	FALSE													0		FALSE	FALSE	FALSE	0	0	0
182	5	Control	1	202	53	109	3459	308	508	214	32.5	29.5	28.9	31.8	29.2	27.7	-0.26	-0.2	2.56	0.02	0.2	-0.02	110.035	0.78125	8.90431	1	1	1	101.038	7.8125	14.6863	1	1	1	95.8478	-0.78125	6.18676	1	1	1	1		1	1	1	1	1	1
183	5	Control	7	56			1579	1775	2042	1553			55.9	63.2	62.8	33.5			2.18	2.6	2.91	1.16	113.059	119.266	112.413	1	FALSE	FALSE	112.343	133.486	129.322	1	FALSE	FALSE	59.9284	53.211	98.3534	FALSE	FALSE	FALSE	0		1	FALSE	FALSE	1	0	0
184	5	Control	4	168	697	903	2972	408	321	383	64.6	57.4	56.3	50.4	49.9	47.8	0.76	1.03	4.22	0.17	0.1	0.16	89.5204	4.02844	13.7281	FALSE	1	1	88.6323	2.36967	10.8008	1	1	1	84.9023	3.79147	12.8869	1	1	1	1		1	1	1	1	1	1
185	5	Control	4	131		217	2653	10251	4242	Dry-off Qu		52.2	43.4	36.4	37.7	35.7		-0.16	3.14	10.22	3.92	-0.15	83.871	325.478	386.393	FALSE	FALSE	FALSE	86.8664	124.841	159.894	1	FALSE	FALSE							0		FALSE	FALSE	FALSE	1	0	0
186	5	Control	2	182	145	68	5269	3000	3836	765	44.3	45.7	37.5	43	33	40.8	-0.23	-0.37	5.25		3.14	0.52	114.667	0	56.9368	1	1	FALSE	88	59.8095	72.8032	1	FALSE	FALSE	108.8	9.90476	14.5189	1	1	1	0		1	1	FALSE	1	1	0
187	5	Control	1	282			5684	638	7396	1862			38.4	35.8	30.8	30.3			6.35	0.35	6.16	1.26	93.2292	5.51181	11.2245	1	1	1	80.2083	97.0079	130.12	FALSE	FALSE	FALSE	78.9062	19.8425	32.7586	FALSE	1	FALSE	0		FALSE	1	FALSE	0	1	0
188	5	Control	1	181	681	953	5057	3046	950	1621	42.1	44.9	39.4	40.7	36.3	35	0.47	0.87	5.28	2.96	0.68	1.19	103.299	56.0606	60.2333	1	FALSE	FALSE	92.132	12.8788	18.7858	1	1	1	88.8325	22.5379	32.0546	1	1	FALSE	0		1	1	FALSE	1	1	0
189	6	Control	1	30		198	1342	1749	688	275		39.5	38.8	39.4	39.8	38.9	-33	-0.64	5.5	7.24	1.2	0.4	101.546	131.636	130.328	1	FALSE	FALSE	102.577	21.8182	51.2668	1	1	FALSE	100.258	7.27273	20.4918	1	1	1	1		1	1	FALSE	1	1	0
190	6	Control	4	250		241	5368	8252	culling			37.1	31	29				-0.46	16.9	22.74			93.5484	134.556	153.726	1	FALSE	FALSE													0		FALSE	FALSE	FALSE	0	0	0
191	6	Control	2	272		82	8804	3298	230	213		45.9	26.9	37.3	37.2	30.4		-1.37	24.97	10.29	-0.09	-0.24	138.662	41.2095	37.4602	1	FALSE	FALSE	138.29	-0.360433	2.61245	1	1	1	113.011	-0.961153	2.41935	1	1	1	1		1	1	1	1	1	1
192	6	Control	2	77		78	1425	3587	100	47		44.6	41.9	46.6	50.3	40.1		-1.35	4.41	14.25	-0.75	-0.93	111.217	323.129	251.719	1	FALSE	FALSE	120.048	-17.0068	7.01754	1	1	1	95.7041	-21.0884	3.29825	1	1	1	1		1	1	1	1	1	1
193	6	Control	4	30			3129	5030	2549	3320	36.4	48.5	44.4	51.9	50	45			7	11	9	8	116.892	157.143	160.754	1	FALSE	FALSE	112.613	128.571	81.4637	1	FALSE	FALSE	101.351	114.286	106.104	1	FALSE	FALSE	0		1	FALSE	FALSE	1	0	0
194	6	Control	4	200	166	155	2017	3363	1072	1000	52.3	42.6	41	36.7	35.6	27.9	-0.47	-0.23	5	4.7	2.1	0.9	89.5122	94	166.733	FALSE	FALSE	FALSE	86.8293	42	53.1482	1	FALSE	FALSE	68.0488	18	49.5786	FALSE	1	FALSE	0		FALSE	FALSE	FALSE	0	0	0
195	6	Control	1	150	45	28	1541	1600	1843	1647	38.6	40.9	32.3	36	33.2	35.2	-0.62	-0.62	3.2	3.3	3.2	3.1	111.455	103.125	103.829	1	FALSE	FALSE	102.786	100	119.598	1	FALSE	FALSE	108.978	96.875	106.879	1	FALSE	FALSE	0		1	FALSE	FALSE	1	0	0
196	6	Control	1	30			2853	1194	1132	2017			31.8	43.9	41.2	50.7			8	9.8	7	7.8	138.05	122.5	41.8507	1	FALSE	FALSE	129.56	87.5	39.6775	1	FALSE	FALSE	159.434	97.5	70.6975	1	FALSE	FALSE	0		1	FALSE	FALSE	1	0	0
197	6	Control	1	30			2276	2000	1528	527			37.2	38.7	33.3	32.4			8	7.5	6.9	4.5	104.032	93.75	87.8735	1	FALSE	FALSE	89.5161	86.25	67.1353	1	FALSE	FALSE	87.0968	56.25	23.1547	1	FALSE	1	0		1	FALSE	FALSE	1	0	0
198	6	Control	2	90	82	52	4903	1697	1760	1089	42.6	43.1	27.5	32.8	31.3	32.4	-0.55	-0.61	14	8.2	7.6	4.2	119.273	58.5714	34.6115	1	FALSE	FALSE	113.818	54.2857	35.8964	1	FALSE	FALSE	117.818	30	22.2109	1	FALSE	1	0		1	FALSE	FALSE	1	0	0
199	6	Control	1	30			1319	1221	1000	1169			48.8	48.6	51.2	52.7			11	9.9	7.4	7.5	99.5902	90	92.5701	1	FALSE	FALSE	104.918	67.2727	75.815	1	FALSE	FALSE	107.992	68.1818	88.6277	1	FALSE	FALSE	0		1	FALSE	FALSE	1	0	0
200	6	Control	2	60		105	1306	1200	2108	3000			26.9	27.1	29.2	28.6			9	6.4	7.3	8	100.743	71.1111	91.8836	1	FALSE	FALSE	108.55	81.1111	161.409	1	FALSE	FALSE	106.32	88.8889	229.709	1	FALSE	FALSE	0		1	FALSE	FALSE	1	0	0
201	6	Control	1	30			7762	5000	5786	2231			21.7	37.9	38.6	44.3			13	6.9	3.9	6.4	174.654	53.0769	64.4164	1	FALSE	FALSE	177.88	30	74.5426	1	FALSE	FALSE	204.147	49.2308	28.7426	1	FALSE	FALSE	0		1	FALSE	FALSE	1	0	0
202	6	Control	1	30			6254	9771	4951	3004			32.7	27.3	35.1	34.4			12	14.1	10	7.9	83.4862	117.5	156.236	FALSE	FALSE	FALSE	107.339	83.3333	79.1653	1	FALSE	FALSE	105.199	65.8333	48.0333	1	FALSE	FALSE	0		1	FALSE	FALSE	1	0	0
203	6	Control	1	300	158	93	1204	2051	1620	477	38.6	36.2	37.1	33.9	31.4	32.8	-0.03	-0.31	3.9	3.3	2.7	1.8	91.3747	84.6154	170.349	1	FALSE	FALSE	84.6361	69.2308	134.551	FALSE	FALSE	FALSE	88.4097	46.1538	39.6179	1	FALSE	FALSE	0		1	FALSE	FALSE	1	0	0
204	6	Control	2	60		404	1186	1148	1170	4046		30.6	58.2	49.8	50.6	46.7		0.2	4.5	3.7	2.6	4.3	85.567	82.2222	96.796	FALSE	FALSE	FALSE	86.9416	57.7778	98.6509	1	FALSE	FALSE	80.2405	95.5556	341.147	1	FALSE	FALSE	0		1	FALSE	FALSE	1	0	0
205	6	Control	2	30		249	4079	3714	2790	6321		45.6	44.7	44.5	32.9	35.4		0	11	10.2	6.8	7.4	99.5526	92.7273	91.0517	1	FALSE	FALSE	73.6018	61.8182	68.3991	FALSE	FALSE	FALSE	79.1946	67.2727	154.964	FALSE	FALSE	FALSE	0		FALSE	FALSE	FALSE	0	0	0
206	6	Control	2	279	585	909	5194	375	306	526	41.4	37.2	30.9	35	32.5	35.8	1.07	1.77	14.53	0.4	0.02	0.1	113.269	2.75292	7.21987	1	1	1	105.178	0.137646	5.89141	1	1	1	115.858	0.688231	10.1271	1	1	1	0		1	1	1	1	1	1
207	6	Control	1	245	558	467	2816	2500	904	532	35	36	34.4	33.4	38.4	36.8	0.8	-0.07	7.79	2.07	0.82	51	97.093	26.5725	88.7784	1	FALSE	FALSE	111.628	10.5263	32.1023	1	1	FALSE	106.977	654.685	18.892	1	FALSE	1	0		1	FALSE	FALSE	1	0	0
208	6	Control	4	284	6404	1118	5000	4000	3566	culling			23.2	22.5	23.1				8	0.34	7		96.9828	4.25	80	1	1	FALSE	99.569	87.5	71.32	1	FALSE	FALSE							0		1	FALSE	FALSE	1	0	0
209	6	Control	4	224	2270	1357	2705	1835	1304	1000	46.7	44.8	42.4	42	38.2	37.3			9.2	6.34	2.72	1.9	99.0566	68.913	67.8373	1	FALSE	FALSE	90.0943	29.5652	48.207	1	FALSE	FALSE	87.9717	20.6522	36.9686	1	1	FALSE	0		1	FALSE	FALSE	1	0	0
210	6	Control	1	140	1051	1068	853	1226	1279	2172	39.9	33.6	38.2	44	39.8	42.2		-1.02	3.81	7.07	3.2	3.2	115.183	185.564	143.728	1	FALSE	FALSE	104.188	83.9895	149.941	1	FALSE	FALSE	110.471	83.9895	254.631	1	FALSE	FALSE	0		1	FALSE	FALSE	1	0	0
211	6	Control	2	40		926	1570	860	1267	272		55.5	49.1	52.5	47.7	45.9		1.1	4.7	2.7	3.1	0.3	106.925	57.4468	54.7771	1	FALSE	FALSE	97.1487	65.9574	80.7006	1	FALSE	FALSE	93.4827	6.38298	17.3248	1	1	1	0		1	FALSE	FALSE	1	0	0
212	6	Control	3	120		958	1735	1511	1868	2299	45.2	35.3	30.6	35.6	29.7	31.7		1.2	3.5	3.3	2.9	3.4	116.34	94.2857	87.0893	1	FALSE	FALSE	97.0588	82.8571	107.666	1	FALSE	FALSE	103.595	97.1429	132.507	1	FALSE	FALSE	0		1	FALSE	FALSE	1	0	0
213	6	Control	1	230	231	888	2712	1088	1000	2930	34.3	37.1	35.9	34.6	26.2	47.5	0	0.77	9	7.1	3.9	6.4	96.3788	78.8889	40.118	1	FALSE	FALSE	72.9805	43.3333	36.8732	FALSE	FALSE	FALSE	132.312	71.1111	108.038	1	FALSE	FALSE	0		1	FALSE	FALSE	1	0	0
214	6	Control	2	150		731	2138	4310	2695	931		55.2	40.9	45.1	46.3	43.3		0..85	4.4	4.5	5.3	4.2	110.269	102.273	201.59	1	FALSE	FALSE	113.203	120.455	126.052	1	FALSE	FALSE	105.868	95.4545	43.5454	1	FALSE	FALSE	0		1	FALSE	FALSE	1	0	0
215	1	Control	2	30			1133	1680	1338	1584			41.7	41.2	42.5	38.9			1.46	2.11	1.79	1.81	98.801	144.521	148.279	1	FALSE	FALSE	101.918	122.603	118.094	1	FALSE	FALSE	93.2854	123.973	139.806	1	FALSE	FALSE	0		1	FALSE	FALSE	1	0	0
216	1	Control	2	243			3241	2837	6985	2796			31.4	28.2	28	24.9			4.36	3.78	7.06	2.95	89.8089	86.6972	87.5347	FALSE	FALSE	FALSE	89.172	161.927	215.52	1	FALSE	FALSE	79.2994	67.6606	86.2697	FALSE	FALSE	FALSE	0		FALSE	FALSE	FALSE	0	0	0
217	4	Control	4	125			2746	1554	1674	1919			47.5	32.9	42.4	39.1		31.8	11.87	4.42	6.18	6.49	69.2632	37.2367	56.5914	FALSE	FALSE	FALSE	89.2632	52.064	60.9614	1	FALSE	FALSE	82.3158	54.6757	69.8835	1	FALSE	FALSE	0		1	FALSE	FALSE	1	0	0
